# Supplementary material for: Interaction of porcine circovirus-like virus P1 capsid protein with host proteins
Source: BMC Vet Res. 2021 Jun 26;17:227. doi: 10.1186/s12917-021-02926-6 (PMC8235626; doi:10.1186/s12917-021-02926-6)
Supplement: Supplementary file 1 — Additional file 1: Figure S2. Detection of self-activation of the bait protein. TheAH109 yeast cells that were cotransformed with pGADT7 and pGBKT7-ORF1, pGADT7-LargeT and pGBKT7-p53 (as a positive control), pGADT7-LargeT and pGBKT7-laminC (as a negative control), were plated on SD-TL (2a) and SD-TLHA medium (2b) fortheauto activation test.Yeast co-transfected with plasmids pGADT7 and pGBKT7-ORF1 cannot grow on SD-TLHA medium and did not turn blue intheβ-galactosidase assay, indicating that pGBKT7-ORF1 does not autonomously activatethereporter genes in yeast cells without a preyprotein (2c). [file 12917_2021_2926_MOESM1_ESM.zip]

Archive with 3 entries (3 files):
- Figure 2a.tif
- Figure 2b.tif
- Figure 2c.tif
