# Supplementary material for: Interaction of porcine circovirus-like virus P1 capsid protein with host proteins
Source: BMC Vet Res. 2021 Jun 26;17:227. doi: 10.1186/s12917-021-02926-6 (PMC8235626; doi:10.1186/s12917-021-02926-6)
Supplement: Supplementary file 2 — Additional file 2: Figure S4. Retransformation validation of representative five host genes interacting with P1 Cap gene products in yeast two-hybrid system. Thefive clones (1, 3, 10, 16, and 18 (repeat)) were inoculated into SD-TL (4a)and SD-TLHA medium plates (4b) and analyzed for lacZ expression. Thefive clones that grew on SD-TLHA medium and turned blue intheyeast were positive (4c). [file 12917_2021_2926_MOESM2_ESM.zip]

Archive with 3 entries (3 files):
- Figure 4a.tif
- Figure 4b.tif
- Figure 4c.tif
