# Supplementary material for: Interaction of porcine circovirus-like virus P1 capsid protein with host proteins
Source: BMC Vet Res. 2021 Jun 26;17:227. doi: 10.1186/s12917-021-02926-6 (PMC8235626; doi:10.1186/s12917-021-02926-6)
Supplement: Supplementary file 3 — Additional file 3: Figure S5 Co-immunoprecipitation of Cap interacted with RalGDS. HEK 293 Graham cells were co-transfected with pcDNA3.1-RalGDS-FLAG and pcDNA3.1-His (5a); pcDNA3.1-RalGDS-FLAG and pcDNA3.1-ORF1-His (5b); pcDNA3.1-FLAG and pcDNA3.1-ORF1-His (5c); and pcDNA3.1-RalGDS-FLAG and pcDNA3.1-ORF1-His (5d). [file 12917_2021_2926_MOESM3_ESM.zip]

Archive with 4 entries (4 files):
- Figure 5a.tif
- Figure 5b.tif
- Figure 5c.tif
- Figure 5d.tif
